# Supplementary material for: Linking serum vitamin D levels with gut microbiota after 1-year lifestyle intervention with Mediterranean diet in patients with obesity and metabolic syndrome: a nested cross-sectional and prospective study
Source: Gut Microbes. 2023 Aug 30;15(2):2249150. doi: 10.1080/19490976.2023.2249150 (PMC10469434; doi:10.1080/19490976.2023.2249150)
Supplement: Supplemental Material [file KGMI_A_2249150_SM3298.xlsx]

## Sheet: Hoja1
Firmicutes
Pairwise difference tests
	W (wilcoxon signed-rank test)	P-value	FDR P-value
Group
Low	385.0	0.089339	0.089339
Optimal	238.0	0.001606	0.003211
Multiple group tests
	H	P value
Kruskal Wallis test	0.580718	0.446031
Proteobacteria
Pairwise difference tests
	W (wilcoxon signed-rank test)	P-value	FDR P-value
Group
Low	444.0	0.291746	0.291746
Optimal	288.0	0.009584	0.019168
Multiple group tests
	H	P value
Kruskal Wallis test	1417769	0.233771
Bacteroidetes
Pairwise difference tests
	W (wilcoxon signed-rank test)	P-value	FDR P-value
Group
Low	484.0	0.537048	0.537048
Optimal	388.0	0.143813	0.287626
Multiple group tests
	H	P value
Kruskal Wallis test	0.373598	0.54105
