# Supplementary material for: Linking serum vitamin D levels with gut microbiota after 1-year lifestyle intervention with Mediterranean diet in patients with obesity and metabolic syndrome: a nested cross-sectional and prospective study
Source: Gut Microbes. 2023 Aug 30;15(2):2249150. doi: 10.1080/19490976.2023.2249150 (PMC10469434; doi:10.1080/19490976.2023.2249150)
Supplement: Supplemental Material [file KGMI_A_2249150_SM3297.xlsx]

## Sheet: Sheet1
baseMean	log2FoldChange	lfcSE	padj	Phylum	Class	Family	Genus
9.90451	24.2623	2.90194	2.17884e-14	p__Bacteroidetes	c__Bacteroidia	f__Prevotellaceae	g__Prevotella
12.1058	23.157	2.22717	2.22339e-22	p__Bacteroidetes	c__Bacteroidia	f__Bacteroidaceae	g__Bacteroides
10.644	24.7369	2.12589	4.72387e-28	p__Firmicutes	c__Clostridia	f__	g__
0.615709	19.5867	2.90839	4.53631e-09	p__Firmicutes	c__Clostridia	f__Ruminococcaceae
